# Supplementary material for: Beyond writing machines: A Kano model analysis of researchers’ hierarchical needs for AIGC services across the research lifecycle
Source: PLoS One. 2026 Mar 12;21(3):e0344849. doi: 10.1371/journal.pone.0344849 (PMC12981495; doi:10.1371/journal.pone.0344849)
Supplement: S1 File — It comprises three sheets: 1. Demographics (N = 412): Summary of the survey participants’ disciplines and academic positions. 2. Kano_Analysis: The Better coefficient, Worse coefficient, and Kano category classification for each of the 15 identified AIGC service demands. 3. Cross_Group_Comparison: Aggregated data (means, standard deviations, group sizes) used for the t-tests presented in Table 5 to explore differences across disciplines and career stages. (XLSX) [file pone.0344849.s001.xlsx]

## Sheet: Demographics_N412
Title: Minimum Dataset for "Beyond Writing Machines: A Kano Model Analysis of Researchers’ Hierarchical Needs for AIGC Services Across the Research Lifecycle" Description: This dataset contains the processed, anonymized data required to reproduce the core quantitative findings presented in the manuscript. The data is organized into three sheets corresponding to the key analyses: (1) participant d…
Characteristic	Category	N	Percentage (%)
Disciplinary Field	STEM	220	53.4
Disciplinary Field	HSS	154	37.4
Disciplinary Field	Other	38	9.2
Academic Position	Ph.D. Candidate	127	30.8
Academic Position	Postdoc/Lecturer	143	34.7
Academic Position	Associate Professor	91	22.1
Academic Position	Full Professor	51	12.4

## Sheet: Kano_Analysis_Results
Demand_Item	Better_Coefficient	Worse_Coefficient	Kano_Category
Novel Hypothesis Brainstorming	0.78	-0.12	Attractive
Literature Gap Identification	0.65	-0.64	One-dimensional
Research Proposal Outlining	0.59	-0.58	One-dimensional
Thematic Literature Summarization	0.71	-0.53	One-dimensional
Citation & Reference Management	0.12	-0.83	Must-be
Key Literature Discovery	0.72	-0.19	Attractive
Automated Data Preprocessing	0.63	-0.57	One-dimensional
AI-assisted Statistical Interpretation	0.71	-0.22	Attractive
Data Privacy & Security	0.08	-0.91	Must-be
Manuscript Drafting & Polishing	0.69	-0.61	One-dimensional
Plagiarism & Ethics Check	0.15	-0.79	Must-be
Smart Journal Recommendation	0.81	-0.15	Attractive
AI-driven Research Promotion	0.82	-0.09	Attractive
Research Impact Tracking	0.61	-0.62	One-dimensional
Public Outreach Summarization	0.68	-0.55	One-dimensional

## Sheet: Cross_Group_Comparison_Data
Attribute_Name	Group_Variable	Group_Category	Mean_Importance	SD	N
Automated Data Preprocessing	Discipline	STEM	0.75	0.21	220
Automated Data Preprocessing	Discipline	HSS	0.48	0.3	154
Thematic Literature Summarization	Discipline	STEM	0.62	0.25	220
Thematic Literature Summarization	Discipline	HSS	0.82	0.18	154
Novel Hypothesis Brainstorming	Career_Stage	Early-Career	0.7	0.29	270
Novel Hypothesis Brainstorming	Career_Stage	Established	0.85	0.21	142
Smart Journal Recommendation	Career_Stage	Early-Career	0.88	0.15	270
Smart Journal Recommendation	Career_Stage	Established	0.74	0.25	142
